# Supplementary material for: Analysis of Retinal Microstructure in Eyes with Dissociated Optic Nerve Fiber Layer (DONFL) Appearance following Idiopathic Macular Hole Surgery: An Optical Coherence Tomography Study
Source: J Pers Med. 2023 Jan 30;13(2):255. doi: 10.3390/jpm13020255 (PMC9963747; doi:10.3390/jpm13020255)
Supplement: Supplementary file 1 [file jpm-13-00255-s001.zip]

Archive with 1 entries (1 files):
- jpm-2154698-supplementary.pdf
